# Supplementary material for: Rapid chromosome evolution and acquisition of thermosensitive stochastic sex determination in nematode androdioecious hermaphrodites
Source: Nat Commun. 2024 Nov 7;15:9649. doi: 10.1038/s41467-024-53854-6 (PMC11544036; doi:10.1038/s41467-024-53854-6)
Supplement: Supplementary file 3 — Supplementary Data 1 [file 41467_2024_53854_MOESM3_ESM.xlsx]

## Sheet: Sheet1
Species	Strain ID	n	sperm	Prophase I											Gamete
				Ind. no.	Cell no.	4	5	6	7	8	9	10	11	12	Ind. no.	Cell no.	4	5	6	7	8	9	10	11	12
Pristionchus pacificus	PS312	6	5 or 6	15	47	0	0.0212766	0.957447	0.0212766	0	0	0	0	0	15	264	0	0.708333	0.287879	0.00378788	0	0	0	0	0
Pristionchus exspectatus	RS5522B	6	6	14	19	0	0.0526316	0.947368	0	0	0	0	0	0	14	98	0	0.0510204	0.918367	0.0306122	0	0	0	0	0
Pristionchus occultus	RS5811B1	7	6 or 7	12	30	0	0	0.233333	0.733333	0.0333333	0	0	0	0	15	350	0	0.0142857	0.565714	0.411429	0.00571429	0.00285714	0	0	0
Pristionchus sikae	RS5901B2	6	6	9	29	0	0.0689655	0.896552	0.0344828	0	0	0	0	0	10	127	0	0.00787402	0.976378	0.015748	0	0	0	0	0
Pristionchus arcanus	RS5527	6	6	11	39	0	0	0.717949	0.153846	0.102564	0.025641	0	0	0	12	142	0	0.0352113	0.887324	0.0704225	0.00704225	0	0	0	0
Pristionchus kurosawai	RS5914	6	6	8	32	0	0	0.96875	0.03125	0	0	0	0	0	8	86	0.0116279	0.104651	0.872093	0.0116279	0	0	0	0	0
Pristionchus taiwanensis	RS5797	7	6 or 7	12	37	0	0	0.108108	0.891892	0	0	0	0	0	10	58	0	0	0.517241	0.482759	0	0	0	0	0
Pristionchus maxplancki	RS5594	6	6	9	36	0	0	1	0	0	0	0	0	0	9	261	0	0.0574713	0.942529	0	0	0	0	0	0
Pristionchus laevicolis	RS5939	7	6 or 7	11	21	0	0	0.47619	0.52381	0	0	0	0	0	10	69	0	0.0144928	0.565217	0.42029	0	0	0	0	0
Pristionchus japonicus	RS5238	7	6 or 7	9	14	0	0	0.142857	0.857143	0	0	0	0	0	11	51	0	0	0.607843	0.392157	0	0	0	0	0
Pristionchus neolucani	RS5949	5	5	10	18	0	1	0	0	0	0	0	0	0	10	259	0.023166	0.972973	0.003861	0	0	0	0	0	0
Pristionchus riukiariae	RS5937	6	6	11	28	0	0.0357143	0.928571	0.0357143	0	0	0	0	0	10	147	0	0.0816327	0.911565	0.00680272	0	0	0	0	0
Pristionchus degawai	RS5938	6	6	10	22	0	0.181818	0.818182	0	0	0	0	0	0	10	85	0	0.0117647	0.988235	0	0	0	0	0	0
Pristionchus dorci	RS6134	6	6	9	52	0	0.0769231	0.903846	0.0192308	0	0	0	0	0	10	161	0	0.0248447	0.975155	0	0	0	0	0	0
Pristionchus hongkongensis	RS5957	6	6	10	16	0	0	1	0	0	0	0	0	0	10	106	0	0	0.981132	0.0188679	0	0	0	0	0
Pristionchus quartusdecimus	RS5230	6	6	10	39	0	0.025641	0.923077	0.0512821	0	0	0	0	0	10	89	0	0.168539	0.831461	0	0	0	0	0	0
Pristionchus purgamentorium	RS6138	7	6 or 7	10	57	0	0	0.0350877	0.947368	0.0175439	0	0	0	0	9	102	0	0.00980392	0.54902	0.441176	0	0	0	0	0
Pristionchus marianneae	RS5108	6	6	10	28	0.0357143	0.0714286	0.892857	0.0357143	0	0	0	0	0	9	66	0	0.030303	0.969697	0	0	0	0	0	0
Pristionchus aerivorus	RS5106	6	6	12	37	0	0.027027	0.972973	0	0	0	0	0	0	11	266	0	0.0225564	0.973684	0.0037594	0	0	0	0	0
Pristionchus maupasi	RS0143	12	12	12	23	0	0	0	0	0	0.0434783	0	0.0869565	0.869565	12	83	0	0	0	0	0	0	0	0.0120482	0.987952
Pristionchus americanus	RS5140	7	6 or 7	11	28	0	0	0.5	0.5	0	0	0	0	0	11	164	0	0.0487805	0.70122	0.25	0	0	0	0	0
Pristionchus boliviae	RS5262	6	6	11	41	0	0	0.97561	0.0243902	0	0	0	0	0	9	118	0	0.0423729	0.957627	0	0	0	0	0	0
Pristionchus mayeri	RS5460	6	6	12	28	0	0	1	0	0	0	0	0	0	11	204	0	0.0245098	0.97549	0	0	0	0	0	0
Pristionchus atlanticus	CZ3975	6	6	9	32	0	0.03125	0.90625	0.03125	0.03125	0	0	0	0	10	155	0	0.0129032	0.987097	0	0	0	0	0	0
Pristionchus pauli	RS5151	6	6	10	25	0	0.08	0.84	0.08	0	0	0	0	0	10	104	0.00961538	0.00961538	0.971154	0.00961538	0	0	0	0	0
Pristionchus brevicauda	RS5231	6	6	9	16	0	0	1	0	0	0	0	0	0	9	28	0	0	1	0	0	0	0	0	0
Pristionchus clavus	RS5284	6	6	10	33	0	0	1	0	0	0	0	0	0	11	90	0	0.0111111	0.933333	0.0555556	0	0	0	0	0
Pristionchus uniformis	RS0141	6	6	11	46	0	0.0869565	0.913043	0	0	0	0	0	0	10	65	0	0.0769231	0.923077	0	0	0	0	0	0
Pristionchus bulgaricus	RS5283	6	6	10	26	0	0.0384615	0.961538	0	0	0	0	0	0	8	41	0	0	0.902439	0.0731707	0.0243902	0	0	0	0
Pristionchus entomophagus	RS0144	6	6	10	30	0	0.0333333	0.966667	0	0	0	0	0	0	10	221	0.0135747	0.162896	0.823529	0	0	0	0	0	0
Pristionchus lheritieri	SB245	6	6	11	37	0	0.216216	0.783784	0	0	0	0	0	0	11	83	0	0.156627	0.843373	0	0	0	0	0	0
Pristionchus lucani	RS5050	6	6	10	32	0	0.09375	0.90625	0	0	0	0	0	0	11	130	0	0.207692	0.792308	0	0	0	0	0	0
Pristionchus hoplostomus	JU1090	7	6 or 7	10	51	0	0.0196078	0.0980392	0.784314	0.0784314	0.0196078	0	0	0	10	166	0	0	0.421687	0.542169	0.0301205	0.0060241	0	0	0
Pristionchus musae	RS5987	7	6 or 7	9	23	0	0	0.0869565	0.913043	0	0	0	0	0	11	112	0	0	0.741071	0.258929	0	0	0	0	0
Pristionchus auriculiariae	RS5989	7	6 or 7	10	33	0	0	0.151515	0.757576	0.030303	0	0.030303	0.030303	0	11	126	0	0	0.579365	0.309524	0.0238095	0.031746	0.047619	0.00793651	0
Pristionchus fukushimae	RS5595	7	6 or 7	10	24	0	0	0.0833333	0.833333	0.0833333	0	0	0	0	12	55	0	0	0.690909	0.309091	0	0	0	0	0
Pristionchus triformis	RS5233	7	6 or 7	12	26	0	0	0.192308	0.769231	0.0384615	0	0	0	0	13	256	0	0	0.488281	0.511719	0	0	0	0	0
Pristionchus magnoliae	RS5999	7	6 or 7	9	20	0	0	0.15	0.85	0	0	0	0	0	11	64	0	0.015625	0.625	0.359375	0	0	0	0	0
Pristionchus yamagatae	RS5964	7	6 or 7	9	21	0	0	0.190476	0.809524	0	0	0	0	0	10	81	0	0	0.666667	0.333333	0	0	0	0	0
Pristionchus passalindorum	RS6031	7	6 or 7	11	40	0	0	0.05	0.875	0.025	0	0.025	0.025	0	11	60	0	0	0.466667	0.433333	0.0166667	0.05	0.0333333	0	0
Pristionchus bucculentus	RS5596	7	6 or 7	8	14	0	0	0.0714286	0.857143	0.0714286	0	0	0	0	9	99	0	0.010101	0.686869	0.30303	0	0	0	0	0
Pristionchus elegans	RS5698	6	6	11	15	0	0	1	0	0	0	0	0	0	14	80	0	0.1625	0.8	0.025	0.0125	0	0	0	0
Pristionchus nudus	RS6026	7	6 or 7	9	11	0	0	0	1	0	0	0	0	0	11	90	0	0	0.566667	0.433333	0	0	0	0	0
Pristionchus paranudus	RS5988	7	6 or 7	10	14	0	0	0.214286	0.785714	0	0	0	0	0	9	50	0	0	0.52	0.48	0	0	0	0	0
Pristionchus paulseni	RS5918	7	6 or 7	10	14	0	0	0	1	0	0	0	0	0	10	145	0	0	0.503448	0.496552	0	0	0	0	0
Pristionchus fissidentatus	RS5133	7	6 or 7	12	32	0	0	0.0625	0.9375	0	0	0	0	0	12	86	0	0	0.616279	0.383721	0	0	0	0	0
Pristionchus chinensis	RS6023	7	6 or 7	9	28	0	0	0	1	0	0	0	0	0	9	180	0	0	0.583333	0.416667	0	0	0	0	0
