# Supplementary material for: Rapid chromosome evolution and acquisition of thermosensitive stochastic sex determination in nematode androdioecious hermaphrodites
Source: Nat Commun. 2024 Nov 7;15:9649. doi: 10.1038/s41467-024-53854-6 (PMC11544036; doi:10.1038/s41467-024-53854-6)
Supplement: Supplementary file 4 — Supplementary Data 2 [file 41467_2024_53854_MOESM4_ESM.xlsx]

## Sheet: P_mayeri
GeneName	Cele_GeneID	Orthogroup	#_Orthogroup	Ortholog_ID	Locus
mab-3	WBGene00003100	OG0008078	1	PPCACPMAY006950	ChrII:20883586-20884748
fog-3	WBGene00001483	OG0007823	1	PPCACPMAY023767	ChrV:21744302-21748035
fog-1	WBGene00001481	OG0019668	0
tra-1	WBGene00006604	OG0001760	2	PPCACPMAY003417, PPCACPMAY012488	ChrI:28714891-28716046, ChrIII:24909066-24921146
cyn-4	WBGene00000880	OG0004702	1	PPCACPMAY006406	ChrII:18523717-18530558
mog-5	WBGene00003393	OG0006024	1	PPCACPMAY029801	ChrX:30175214-30185817
mog-4	WBGene00003392	OG0005552	1	PPCACPMAY009884	ChrII:44442282-44472927
mog-1	WBGene00003389	OG0003285	2	PPCACPMAY014340, PPCACPMAY014346	ChrIII:39314210-39331110, ChrIII:39584479-39597053
nos-3	WBGene00003785	OG0003085	1	PPCACPMAY007379	ChrII:22490299-22498359
fbf-1	WBGene00001401	OG0000624	2	PPCACPMAY007271, PPCACPMAY015679	ChrII:22084837-22086919, ChrIV:6475842-6481528
fbf-2	WBGene00001402	OG0000624	2	PPCACPMAY007271, PPCACPMAY015679	ChrII:22084837-22086919, ChrIV:6475842-6481528
fem-3	WBGene00001413	OG0019064	0
fem-2	WBGene00001412	OG0006726	1	PPCACPMAY014568	ChrIII:43156533-43168149
fem-1	WBGene00001411	OG0010168	1	PPCACPMAY018155	ChrIV:23726687-23806731
sel-10	WBGene00004767	OG0006113	1	PPCACPMAY029901	ChrX:30843217-30854963
mag-1	WBGene00003123	OG0002344	1	PPCACPMAY006254	ChrII:17738418-17739203
fog-2	WBGene00001482	OG0000682	0
gld-1	WBGene00001595	OG0000716	3	PPCACPMAY022775, PPCACPMAY023716, PPCACPMAY029942	ChrV:16739079-16748237, ChrV:21383933-21387003, ChrX:31275280-31280255
laf-1	WBGene00002244	OG0001102	2	PPCACPMAY002193, PPCACPMAY002397	ChrI:22036133-22039655, ChrI:23005228-23007240
tra-3	WBGene00006606	OG0004885	2	PPCACPMAY001724, PPCACPMAY001725	ChrI:19486799-19490491, ChrI:19486817-19494188
tra-2	WBGene00006605	OG0012519	0
her-1	WBGene00001842	OG0003440	2	PPCACPMAY003402, PPCACPMAY031697	ChrI:28602435-28603967, ChrX:42617674-42618304
capg-1	WBGene00009254	OG0005988	1	PPCACPMAY028895	ChrX:23446205-23463219
dpy-28	WBGene00001087	OG0001496	1	PPCACPMAY003958	ChrI:34373998-34395338
dpy-27	WBGene00001086	OG0001294	3	PPCACPMAY000113, PPCACPMAY004146, PPCACPMAY004147	ChrI:1580532-1591058, ChrI:36175255-36176271, ChrI:36176603-36193046
dpy-26	WBGene00001085	OG0016470	0
mix-1	WBGene00003367	OG0002650	1	PPCACPMAY006917	ChrII:20738845-20744897
sdc-3	WBGene00004747	OG0026551	0
sdc-2	WBGene00004746	OG0016271	0
sdc-1	WBGene00004745	OG0002468	1	PPCACPMAY001693	ChrI:19351997-19362035
xol-1	WBGene00006962	OG0026519	0
sea-2	WBGene00004751	OG0007276	2	PPCACPMAY006819, PPCACPMAY006820	ChrII:20282666-20285480, ChrII:20283370-20285510
sea-1	WBGene00004750	OG0026988	0
sex-1	WBGene00004786	OG0000268	5	PPCACPMAY001115, PPCACPMAY002068, PPCACPMAY018217, PPCACPMAY025961, PPCACPMAY026975	ChrI:15253736-15254555, ChrI:21367396-21368431, ChrIV:24673978-24678689, ChrV:40532440-40536125, ChrX:4071336-4072818
fox-1	WBGene00001484	OG0002525	1	PPCACPMAY030827	ChrX:36511822-36519405

## Sheet: P_pacificus
GeneName	Cele_GeneID	Orthogroup	#_Orthogroup	Ortholog_ID	Locus
mab-3	WBGene00003100	OG0008078	1	PPA31719	ChrII:11694235-11695338
fog-3	WBGene00001483	OG0007823	1	ppa_stranded_DN23287_c0_g1_i1	ChrV:12451696-12453996
fog-1	WBGene00001481	OG0019668	0
tra-1	WBGene00006604	OG0001760	3	PPA07783, PPA33036, ppa_stranded_DN28250_c0_g2_i4	ChrV:2584131-2602382, ChrIV:14498556-14499501, ChrIII:11253308-11273165
cyn-4	WBGene00000880	OG0004702	1	PPA28309	ChrII:9374208-9378841
mog-5	WBGene00003393	OG0006024	1	ppa_stranded_DN24704_c0_g1_i1	ChrI:14817107-14839561
mog-4	WBGene00003392	OG0005552	1	PPA16271	ChrII:23240360-23254976
mog-1	WBGene00003389	OG0003285	1	ppa_stranded_DN30541_c3_g1_i1	ChrIII:18856519-18887255
nos-3	WBGene00003785	OG0003085	1	PPA18529	ChrII:13493829-13498864
fbf-1	WBGene00001401	OG0000624	2	PPA11270, ppa_stranded_DN28237_c0_g2_i3	ChrII:12970402-12972733, ChrIV:330749-347046
fbf-2	WBGene00001402	OG0000624	2	PPA11270, ppa_stranded_DN28237_c0_g2_i3	ChrII:12970402-12972733, ChrIV:330749-347046
fem-3	WBGene00001413	OG0019064	0
fem-2	WBGene00001412	OG0006726	1	PPA28515	ChrIII:21478664-21490692
fem-1	WBGene00001411	OG0010168	1	isopolya.5799.1	ChrIV:17649507-17681767
sel-10	WBGene00004767	OG0006113	1	isopolya.912.1	ChrI:14161868-14174030
mag-1	WBGene00003123	OG0002344	2	ppa_stranded_DN30620_c1_g1_i1, ppa_stranded_DN30620_c1_g5_i1	ChrV:13255006-13257448, ChrIV:14052676-14055012
fog-2	WBGene00001482	OG0000682	0
gld-1	WBGene00001595	OG0000716	2	PPA01241, ppa_stranded_DN19777_c0_g2_i1	ChrV:6096761-6100213, ChrI:20988296-20996787
laf-1	WBGene00002244	OG0001102	1	ppa_stranded_DN21986_c0_g1_i2	ChrI:29413142-29418234
tra-3	WBGene00006606	OG0004885	1	PPA20418	ChrI:23659234-23670828
tra-2	WBGene00006605	OG0012519	0
her-1	WBGene00001842	OG0003440	4	PPA05126, PPA09602, PPA22139, PPA25587	ChrI:4411577-4414399, ChrX:7908645-7911059, ChrX:2699747-2707166, ChrX:7736657-7738537
capg-1	WBGene00009254	OG0005988	1	PPA38977	ChrI:8750975-8763233
dpy-28	WBGene00001087	OG0001496	1	ppa_stranded_DN30476_c0_g2_i1	ChrI:37477378-37505081
dpy-27	WBGene00001086	OG0001294	2	Iso_D.2636.1, ppa_stranded_DN27290_c2_g1_i1	ChrI:21187349-21209308, ChrI:35970988-35987836
dpy-26	WBGene00001085	OG0016470	0
mix-1	WBGene00003367	OG0002650	1	PPA25287	ChrII:11573162-11586041
sdc-3	WBGene00004747	OG0026551	0
sdc-2	WBGene00004746	OG0016271	0
sdc-1	WBGene00004745	OG0002468	1	ppa_stranded_DN19011_c0_g2_i1	ChrI:23825154-23846863
xol-1	WBGene00006962	OG0026519	0
sea-2	WBGene00004751	OG0007276	1	PPA12806	ChrII:11119430-11122381
sea-1	WBGene00004750	OG0026988	0
sex-1	WBGene00004786	OG0000268	2	Iso_D.14276.1, ppa_stranded_DN30570_c6_g2_i6	ChrV:22447454-22450820, ChrIV:18252523-18256609
fox-1	WBGene00001484	OG0002525	1	PPA18789	ChrX:7261521-7269869

## Sheet: P_entomophagus
GeneName	Cele_GeneID	Orthogroup	#_Orthogroup	Ortholog_ID	Locus
mab-3	WBGene00003100	OG0008078	1	PPCACPENT006664	ChrII:17833365-17837571
fog-3	WBGene00001483	OG0007823	1	PPCACPENT022748	ChrV:23245448-23247400
fog-1	WBGene00001481	OG0019668	0
tra-1	WBGene00006604	OG0001760	1	PPCACPENT029188	ChrX:29681299-29683791
cyn-4	WBGene00000880	OG0004702	1	PPCACPENT006149	ChrII:15386623-15391043
mog-5	WBGene00003393	OG0006024	1	PPCACPENT002827	ChrI:21561237-21571633
mog-4	WBGene00003392	OG0005552	1	PPCACPENT009298	ChrII:37065463-37076091
mog-1	WBGene00003389	OG0003285	2	PPCACPENT013331, PPCACPENT013336	ChrIII:33147159-33159741, ChrIII:33205534-33207600
nos-3	WBGene00003785	OG0003085	3	PPCACPENT007033, PPCACPENT007034, PPCACPENT007035	ChrII:19380610-19381757, ChrII:19382276-19383220, ChrII:19383191-19386821
fbf-1	WBGene00001401	OG0000624	3	PPCACPENT006948, PPCACPENT006949, PPCACPENT013818	ChrII:18995362-19005220, ChrII:19005433-19006300, ChrIV:447450-451131
fbf-2	WBGene00001402	OG0000624	3	PPCACPENT006948, PPCACPENT006949, PPCACPENT013818	ChrII:18995362-19005220, ChrII:19005433-19006300, ChrIV:447450-451131
fem-3	WBGene00001413	OG0019064	0
fem-2	WBGene00001412	OG0006726	1	PPCACPENT013726	ChrIII:37171014-37180045
fem-1	WBGene00001411	OG0010168	0
sel-10	WBGene00004767	OG0006113	1	PPCACPENT004109	ChrI:33575031-33597536
mag-1	WBGene00003123	OG0002344	2	PPCACPENT018081, PPCACPENT022872	ChrIV:30722440-30723234, ChrV:24043531-24045816
fog-2	WBGene00001482	OG0000682	0
gld-1	WBGene00001595	OG0000716	2	PPCACPENT002994, PPCACPENT021897	ChrI:22471408-22482491, ChrV:18228873-18239494
laf-1	WBGene00002244	OG0001102	2	PPCACPENT026776, PPCACPENT026922	ChrX:13703162-13709306, ChrX:14627549-14628702
tra-3	WBGene00006606	OG0004885	1	PPCACPENT027137	ChrX:15651489-15659580
tra-2	WBGene00006605	OG0012519	0
her-1	WBGene00001842	OG0003440	2	PPCACPENT001356, PPCACPENT018563	ChrI:12616156-12617123, ChrIV:33621535-33622299
capg-1	WBGene00009254	OG0005988	1	PPCACPENT001919	ChrI:16762579-16773134
dpy-28	WBGene00001087	OG0001496	1	PPCACPENT025599	ChrX:6131915-6146483
dpy-27	WBGene00001086	OG0001294	2	PPCACPENT027762, PPCACPENT027763	ChrX:20117991-20120649, ChrX:20120644-20131890
dpy-26	WBGene00001085	OG0016470	0
mix-1	WBGene00003367	OG0002650	1	PPCACPENT006642	ChrII:17733249-17747010
sdc-3	WBGene00004747	OG0026551	0
sdc-2	WBGene00004746	OG0016271	0
sdc-1	WBGene00004745	OG0002468	1	PPCACPENT027123	ChrX:15566291-15574420
xol-1	WBGene00006962	OG0026519	0
sea-2	WBGene00004751	OG0007276	1	PPCACPENT007078	ChrII:19691629-19694526
sea-1	WBGene00004750	OG0026988	0
sex-1	WBGene00004786	OG0000268	4	PPCACPENT015266, PPCACPENT017885, PPCACPENT020268, PPCACPENT024617	ChrIV:12931780-12932895, ChrIV:29526085-29529472, ChrV:1799139-1799917, ChrV:38167190-38171049
fox-1	WBGene00001484	OG0002525	2	PPCACPENT001733, PPCACPENT028414	ChrI:15535791-15536695, ChrX:24707004-24713106

## Sheet: P_fissidentatus
GeneName	Cele_GeneID	Orthogroup	#_Orthogroup	Ortholog_ID	Locus
mab-3	WBGene00003100	OG0008078	2	PPCACPFIS008003, PPCACPFIS029233	ChrII:34147891-34149142, HiC_scaffold_316:2217-3468
fog-3	WBGene00001483	OG0007823	3	PPCACPFIS003931, PPCACPFIS003933, PPCACPFIS019787	ChrI:31788762-31792389, ChrI:31796656-31800283, ChrV:19393870-19396832
fog-1	WBGene00001481	OG0019668	0
tra-1	WBGene00006604	OG0001760	1	PPCACPFIS010442	ChrIII:18376076-18389182
cyn-4	WBGene00000880	OG0004702	1	PPCACPFIS005568	ChrII:14854949-14860010
mog-5	WBGene00003393	OG0006024	1	PPCACPFIS002621	ChrI:19062111-19071663
mog-4	WBGene00003392	OG0005552	1	PPCACPFIS006994	ChrII:24074883-24095031
mog-1	WBGene00003389	OG0003285	1	PPCACPFIS012513	ChrIII:35493658-35510016
nos-3	WBGene00003785	OG0003085	1	PPCACPFIS007844	ChrII:32552590-32563189
fbf-1	WBGene00001401	OG0000624	2	PPCACPFIS006846, PPCACPFIS013301	ChrII:22917412-22922674, ChrIV:7578401-7581389
fbf-2	WBGene00001402	OG0000624	2	PPCACPFIS006846, PPCACPFIS013301	ChrII:22917412-22922674, ChrIV:7578401-7581389
fem-3	WBGene00001413	OG0019064	0
fem-2	WBGene00001412	OG0006726	1	PPCACPFIS011411	ChrIII:25627204-25633859
fem-1	WBGene00001411	OG0010168	1	PPCACPFIS015718	ChrIV:31035743-31050724
sel-10	WBGene00004767	OG0006113	1	PPCACPFIS002718	ChrI:19853205-19871540
mag-1	WBGene00003123	OG0002344	2	PPCACPFIS009210, PPCACPFIS029213	ChrIII:8529218-8536780, HiC_scaffold_295:11071-17968
fog-2	WBGene00001482	OG0000682	0
gld-1	WBGene00001595	OG0000716	2	PPCACPFIS003809, PPCACPFIS018354	ChrI:30782995-30788818, ChrV:8095803-8098268
laf-1	WBGene00002244	OG0001102	2	PPCACPFIS023535, PPCACPFIS023909	ChrVI:8897129-8902509, ChrVI:11171088-11175263
tra-3	WBGene00006606	OG0004885	1	PPCACPFIS022720	ChrVI:2409767-2422702
tra-2	WBGene00006605	OG0012519	0
her-1	WBGene00001842	OG0003440	1	PPCACPFIS026931	ChrX:5798622-5801477
capg-1	WBGene00009254	OG0005988	2	PPCACPFIS000823, PPCACPFIS011198	ChrI:7049030-7065103, ChrIII:23852348-23853669
dpy-28	WBGene00001087	OG0001496	2	PPCACPFIS024646, PPCACPFIS028732	ChrVI:15706903-15728478, HiC_scaffold_119:1633-14742
dpy-27	WBGene00001086	OG0001294	1	PPCACPFIS023775	ChrVI:10412929-10425685
dpy-26	WBGene00001085	OG0016470	0
mix-1	WBGene00003367	OG0002650	1	PPCACPFIS005978	ChrII:18085756-18109924
sdc-3	WBGene00004747	OG0026551	0
sdc-2	WBGene00004746	OG0016271	0
sdc-1	WBGene00004745	OG0002468	1	PPCACPFIS022771	ChrVI:2775803-2788699
xol-1	WBGene00006962	OG0026519	0
sea-2	WBGene00004751	OG0007276	1	PPCACPFIS006096	ChrII:18672960-18677923
sea-1	WBGene00004750	OG0026988	0
sex-1	WBGene00004786	OG0000268	8	PPCACPFIS015203, PPCACPFIS015643, PPCACPFIS015644, PPCACPFIS021098, PPCACPFIS021708, PPCACPFIS023457, PPCACPFIS024411, PPCACPFIS025336	ChrIV:22256496-22260723, ChrIV:30169667-30172064, ChrIV:30172305-30181046, ChrV:32431799-32433266, ChrV:37125251-37127664, ChrVI:8373605-8377500, ChrVI:14497437-14498131, ChrVI:22121891-22129101
fox-1	WBGene00001484	OG0002525	2	PPCACPFIS001568, PPCACPFIS027365	ChrI:12230074-12231133, ChrX:8208582-8215317

## Sheet: Pa_giblindavisi
GeneName	Cele_GeneID	Orthogroup	#_Orthogroup	Ortholog_ID	Locus
mab-3	WBGene00003100	OG0008078	1	PARADVISI000005603	xfSc0000202:217822-218923
fog-3	WBGene00001483	OG0007823	1	PARADVISI000005382	xfSc0000046:445166-447034
fog-1	WBGene00001481	OG0019668	0
tra-1	WBGene00006604	OG0001760	1	PARADVISI000003052	Sc0000093:206108-209369
cyn-4	WBGene00000880	OG0004702	2	PARADVISI000012574, PARADVISI000018208	Sc0000051:521699-529300, Sc0000082:93989-96369
mog-5	WBGene00003393	OG0006024	1	PARADVISI000001758	Sc0000006:834797-857549
mog-4	WBGene00003392	OG0005552	1	PARADVISI000000201	xfSc0000216:93119-98189
mog-1	WBGene00003389	OG0003285	1	PARADVISI000003347	Sc0000080:255629-278868
nos-3	WBGene00003785	OG0003085	2	PARADVISI000005160, PARADVISI000010369	xfSc0000185:165048-167179, xfSc0000185:167093-175936
fbf-1	WBGene00001401	OG0000624	1	PARADVISI000004829	Sc0000022:659373-662001
fbf-2	WBGene00001402	OG0000624	1	PARADVISI000004829	Sc0000022:659373-662001
fem-3	WBGene00001413	OG0019064	0
fem-2	WBGene00001412	OG0006726	1	PARADVISI000016078	xfSc0000023:73224-80344
fem-1	WBGene00001411	OG0010168	1	PARADVISI000002128	Sc0000178:25671-36580
sel-10	WBGene00004767	OG0006113	1	PARADVISI000012498	xpSc0001363:556580-565132
mag-1	WBGene00003123	OG0002344	1	PARADVISI000007425	xfSc0000039:764405-767084
fog-2	WBGene00001482	OG0000682	0
gld-1	WBGene00001595	OG0000716	2	PARADVISI000003405, PARADVISI000003663	xfSc0000215:7405-12348, Sc0000006:590010-593763
laf-1	WBGene00002244	OG0001102	2	PARADVISI000002358, PARADVISI000002410	Sc0000019:953418-957337, Sc0000014:522599-534894
tra-3	WBGene00006606	OG0004885	1	PARADVISI000003003	Sc0000011:217101-221892
tra-2	WBGene00006605	OG0012519	0
her-1	WBGene00001842	OG0003440	0
capg-1	WBGene00009254	OG0005988	1	PARADVISI000013845	xfSc0000073:345847-357516
dpy-28	WBGene00001087	OG0001496	6	PARADVISI000009585, PARADVISI000010391, PARADVISI000013889, PARADVISI000016948, PARADVISI000018519, PARADVISI000020238	Sc0000007:1324397-1327011, Sc0000007:1330597-1351997, Sc0000007:1327898-1328729, Sc0000007:1320415-1324248, Sc0000007:1275833-1279124, Sc0000007:1318551-1319594
dpy-27	WBGene00001086	OG0001294	2	PARADVISI000002442, PARADVISI000011980	xfSc0000322:87657-99859, xfSc0000322:68877-74647
dpy-26	WBGene00001085	OG0016470	0
mix-1	WBGene00003367	OG0002650	2	PARADVISI000003081, PARADVISI000009481	xfSc0000067:47055-63403, xfSc0000067:46291-46727
sdc-3	WBGene00004747	OG0026551	0
sdc-2	WBGene00004746	OG0016271	0
sdc-1	WBGene00004745	OG0002468	2	PARADVISI000009301, PARADVISI000012966	xfSc0000125:83378-88225, xfSc0000125:74551-79365
xol-1	WBGene00006962	OG0026519	0
sea-2	WBGene00004751	OG0007276	1	PARADVISI000008313	Sc0000068:308562-311733
sea-1	WBGene00004750	OG0026988	0
sex-1	WBGene00004786	OG0000268	5	PARADVISI000000631, PARADVISI000010640, PARADVISI000016378, PARADVISI000018354, PARADVISI000020411	Sc0000110:87048-87762, xfSc0000034:639133-642252, Sc0000064:395211-396221, Sc0000064:396441-397803, Sc0000088:298434-298871
fox-1	WBGene00001484	OG0002525	1	PARADVISI000000766	xfSc0000007:402612-413113

## Sheet: C_elegans
GeneName	Cele_GeneID	Orthogroup	#_Orthogroup	Ortholog_ID	Locus
mab-3	WBGene00003100	OG0008078	1	WBGene00003100	II:9732137-9738035
fog-3	WBGene00001483	OG0007823	1	WBGene00001483	I:10016765-10018121
fog-1	WBGene00001481	OG0019668	1	WBGene00001481	I:3211046-3217267
tra-1	WBGene00006604	OG0001760	2	WBGene00006604, WBGene00010936	III:11170890-11195201, X:14496085-14499436
cyn-4	WBGene00000880	OG0004702	1	WBGene00000880	II:10870779-10872611
mog-5	WBGene00003393	OG0006024	1	WBGene00003393	II:5399538-5405810
mog-4	WBGene00003392	OG0005552	1	WBGene00003392	II:14552504-14561599
mog-1	WBGene00003389	OG0003285	1	WBGene00003389	III:9952060-9956215
nos-3	WBGene00003785	OG0003085	1	WBGene00003785	II:9746316-9750462
fbf-1	WBGene00001401	OG0000624	7	WBGene00001401, WBGene00001402, WBGene00004239, WBGene00004241, WBGene00004242, WBGene00004243, WBGene00022257	II:6078263-6080843, II:6088863-6091480, IV:13510307-13512162, II:8575541-8577787, II:13039792-13043445, IV:5486713-5490322, IV:6421585-6423497
fbf-2	WBGene00001402	OG0000624	7	WBGene00001401, WBGene00001402, WBGene00004239, WBGene00004241, WBGene00004242, WBGene00004243, WBGene00022257	II:6078263-6080843, II:6088863-6091480, IV:13510307-13512162, II:8575541-8577787, II:13039792-13043445, IV:5486713-5490322, IV:6421585-6423497
fem-3	WBGene00001413	OG0019064	1	WBGene00001413	IV:9104966-9107607
fem-2	WBGene00001412	OG0006726	1	WBGene00001412	III:632019-634626
fem-1	WBGene00001411	OG0010168	1	WBGene00001411	IV:5533140-5537962
sel-10	WBGene00004767	OG0006113	1	WBGene00004767	V:13819361-13822980
mag-1	WBGene00003123	OG0002344	1	WBGene00003123	I:11912005-11912677
fog-2	WBGene00001482	OG0000682	22	WBGene00001482, WBGene00008130, WBGene00008569, WBGene00009222, WBGene00009225, WBGene00010293, WBGene00010934, WBGene00012564, WBGene00013348, WBGene00013616, WBGene00013619, WBGene00013620, WBGene00013754, WBGene00013755, WBGene00013756, WBGene00013757, WBGene00013758, WBGene00015890, WBGene00015891, WBGene00016346, WBGene00017461, WBGene00077762	V:20199254-20200648, I:12960313-12961619, I:12958640-12959932, V:15571476-15572715, V:15572913-15574155, V:17656890-17659385, V:19776080-19777327, V:18123939-18125235, V:18082402-18085200, V:16939031-16940049, V:16947158-16948111, V:16947142-16949709, V:20187657-20188890, V:20190535-20192152, V:20196971-20198241, V:20203385-20204547, V:20201616-20202874, II:5551817-5552335, II:5550046-5550530, X:…
gld-1	WBGene00001595	OG0000716	2	WBGene00001595, WBGene00006423	I:7695681-7698222, I:6877059-6892143
laf-1	WBGene00002244	OG0001102	2	WBGene00002244, WBGene00006888	III:2769356-2779053, I:3158492-3162391
tra-3	WBGene00006606	OG0004885	1	WBGene00006606	IV:14436445-14444183
tra-2	WBGene00006605	OG0012519	4	WBGene00006605, WBGene00006965, WBGene00006966, WBGene00044213	II:6955384-6965673, X:11852794-11853729, X:12315568-12318184, V:16926922-16927445
her-1	WBGene00001842	OG0003440	1	WBGene00001842	V:9697015-9702035
capg-1	WBGene00009254	OG0005988	1	WBGene00009254	I:7634492-7639785
dpy-28	WBGene00001087	OG0001496	1	WBGene00001087	III:10763131-10777076
dpy-27	WBGene00001086	OG0001294	2	WBGene00001086, WBGene00004874	III:3813018-3819679, III:4587501-4593124
dpy-26	WBGene00001085	OG0016470	1	WBGene00001085	IV:12445801-12451335
mix-1	WBGene00003367	OG0002650	1	WBGene00003367	II:10824246-10841424
sdc-3	WBGene00004747	OG0026551	1	WBGene00004747	V:15039148-15048207
sdc-2	WBGene00004746	OG0016271	2	WBGene00004746, WBGene00018316	X:11522707-11533450, IV:5369801-5374777
sdc-1	WBGene00004745	OG0002468	2	WBGene00004745, WBGene00015451	X:16275763-16282534, V:5114715-5119209
xol-1	WBGene00006962	OG0026519	1	WBGene00006962	X:8041313-8044409
sea-2	WBGene00004751	OG0007276	1	WBGene00004751	II:3950377-3972140
sea-1	WBGene00004750	OG0026988	1	WBGene00004750	II:3671908-3673593
sex-1	WBGene00004786	OG0000268	3	WBGene00003601, WBGene00003603, WBGene00004786	I:5818474-5821134, IV:9879329-9882152, X:10201329-10205421
fox-1	WBGene00001484	OG0002525	2	WBGene00001484, WBGene00011279	X:2445117-2459893, III:4197285-4202288

## Sheet: C_bovis
GeneName	Cele_GeneID	Orthogroup	#_Orthogroup	Ortholog_ID	Locus
mab-3	WBGene00003100	OG0008078	0
fog-3	WBGene00001483	OG0007823	1	CBOVI.g9454	CBOVI.ctg00006_chrI:1856645-1857716
fog-1	WBGene00001481	OG0019668	1	CBOVI.g9247	CBOVI.ctg00006_chrI:1050721-1053452
tra-1	WBGene00006604	OG0001760	1	CBOVI.g4029	CBOVI.ctg00003_chrIII:146672-150434
cyn-4	WBGene00000880	OG0004702	1	CBOVI.g6544	CBOVI.ctg00004_chrII:1963462-1965654
mog-5	WBGene00003393	OG0006024	1	CBOVI.g1455	CBOVI.ctg00001_chrV:7108257-7112723
mog-4	WBGene00003392	OG0005552	1	CBOVI.g10900	CBOVI.ctg00008_chrIV:836750-842633
mog-1	WBGene00003389	OG0003285	1	CBOVI.g4810	CBOVI.ctg00003_chrIII:3377810-3382095
nos-3	WBGene00003785	OG0003085	1	CBOVI.g12691	CBOVI.ctg00013_chrII:107652-110950
fbf-1	WBGene00001401	OG0000624	4	CBOVI.g5117, CBOVI.g5374, CBOVI.g6198, CBOVI.g6366	CBOVI.ctg00003_chrIII:4794309-4797323, CBOVI.ctg00003_chrIII:6050174-6052728, CBOVI.ctg00004_chrII:295880-297786, CBOVI.ctg00004_chrII:1107815-1109832
fbf-2	WBGene00001402	OG0000624	4	CBOVI.g5117, CBOVI.g5374, CBOVI.g6198, CBOVI.g6366	CBOVI.ctg00003_chrIII:4794309-4797323, CBOVI.ctg00003_chrIII:6050174-6052728, CBOVI.ctg00004_chrII:295880-297786, CBOVI.ctg00004_chrII:1107815-1109832
fem-3	WBGene00001413	OG0019064	1	CBOVI.g12221	CBOVI.ctg00011_chrI:921291-922912
fem-2	WBGene00001412	OG0006726	1	CBOVI.g4661	CBOVI.ctg00003_chrIII:2630924-2632710
fem-1	WBGene00001411	OG0010168	1	CBOVI.g10747	CBOVI.ctg00008_chrIV:235035-238955
sel-10	WBGene00004767	OG0006113	1	CBOVI.g2142	CBOVI.ctg00001_chrV:10166619-10169810
mag-1	WBGene00003123	OG0002344	1	CBOVI.g10157	CBOVI.ctg00007_chrI:976799-977598
fog-2	WBGene00001482	OG0000682	0
gld-1	WBGene00001595	OG0000716	2	CBOVI.g10094, CBOVI.g10702	CBOVI.ctg00007_chrI:695838-698499, CBOVI.ctg00007_chrI:3409607-3411547
laf-1	WBGene00002244	OG0001102	2	CBOVI.g12092, CBOVI.g5166	CBOVI.ctg00011_chrI:333257-335999, CBOVI.ctg00003_chrIII:5016015-5018860
tra-3	WBGene00006606	OG0004885	1	CBOVI.g8306	CBOVI.ctg00005_chrIV:2408047-2410820
tra-2	WBGene00006605	OG0012519	1	CBOVI.g7452	CBOVI.ctg00004_chrII:6075672-6090155
her-1	WBGene00001842	OG0003440	1	CBOVI.g742	CBOVI.ctg00001_chrV:3582180-3587827
capg-1	WBGene00009254	OG0005988	2	CBOVI.g12997, CBOVI.g9508	CBOVI.ctg00015_chrX:19862-26585, CBOVI.ctg00006_chrI:2232095-2239915
dpy-28	WBGene00001087	OG0001496	1	CBOVI.g5036	CBOVI.ctg00003_chrIII:4399622-4407066
dpy-27	WBGene00001086	OG0001294	2	CBOVI.g4439, CBOVI.g4612	CBOVI.ctg00003_chrIII:1629524-1637852, CBOVI.ctg00003_chrIII:2396895-2403824
dpy-26	WBGene00001085	OG0016470	1	CBOVI.g8470	CBOVI.ctg00005_chrIV:3289117-3296277
mix-1	WBGene00003367	OG0002650	2	CBOVI.g6943, CBOVI.g6945	CBOVI.ctg00004_chrII:3902808-3908995, CBOVI.ctg00004_chrII:3914636-3916741
sdc-3	WBGene00004747	OG0026551	0
sdc-2	WBGene00004746	OG0016271	1	CBOVI.g3937	CBOVI.ctg00002_chrX:9660591-9670662
sdc-1	WBGene00004745	OG0002468	2	CBOVI.g1780, CBOVI.g9506	CBOVI.ctg00001_chrV:8675364-8677995, CBOVI.ctg00006_chrI:2217979-2224001
xol-1	WBGene00006962	OG0026519	0
sea-2	WBGene00004751	OG0007276	1	CBOVI.g6873	CBOVI.ctg00004_chrII:3588022-3599265
sea-1	WBGene00004750	OG0026988	0
sex-1	WBGene00004786	OG0000268	4	CBOVI.g10340, CBOVI.g11463, CBOVI.g2928, CBOVI.g8365	CBOVI.ctg00007_chrI:1864773-1867863, CBOVI.ctg00009_chrIV:1147132-1148333, CBOVI.ctg00002_chrX:3662426-3666312, CBOVI.ctg00005_chrIV:2726516-2729555
fox-1	WBGene00001484	OG0002525	1	CBOVI.g3434	CBOVI.ctg00002_chrX:6615075-6619292

## Sheet: O_tipulae
GeneName	Cele_GeneID	Orthogroup	#_Orthogroup	Ortholog_ID	Locus
mab-3	WBGene00003100	OG0008078	1	Oti_14210_g	II:3379751-3381983
fog-3	WBGene00001483	OG0007823	0
fog-1	WBGene00001481	OG0019668	0
tra-1	WBGene00006604	OG0001760	2	Oti_11596_g, Oti_8546_g	X:2142258-2144548, III:4927589-4931379
cyn-4	WBGene00000880	OG0004702	1	Oti_12937_g	II:7392721-7395404
mog-5	WBGene00003393	OG0006024	1	Oti_1386_g	I:2831510-2836197
mog-4	WBGene00003392	OG0005552	1	Oti_12424_g	II:5437068-5441660
mog-1	WBGene00003389	OG0003285	1	Oti_1506_g	I:3212587-3216424
nos-3	WBGene00003785	OG0003085	1	Oti_13913_g	II:2342077-2346086
fbf-1	WBGene00001401	OG0000624	1	Oti_10625_g	IV:3551971-3553950
fbf-2	WBGene00001402	OG0000624	1	Oti_10625_g	IV:3551971-3553950
fem-3	WBGene00001413	OG0019064	0
fem-2	WBGene00001412	OG0006726	1	Oti_3064_g	III:8460756-8462901
fem-1	WBGene00001411	OG0010168	1	Oti_11078_g	IV:4865080-4867878
sel-10	WBGene00004767	OG0006113	1	Oti_8571_g	X:5000045-5001552
mag-1	WBGene00003123	OG0002344	1	Oti_1768_g	I:4037951-4038493
fog-2	WBGene00001482	OG0000682	0
gld-1	WBGene00001595	OG0000716	3	Oti_13748_g, Oti_2699_g, Oti_6376_g	II:1665735-1667545, III:7018041-7019066, I:6747598-6749478
laf-1	WBGene00002244	OG0001102	3	Oti_13982_g, Oti_375_g, Oti_3813_g	II:2560050-2562194, V:9715372-9719928, V:5373930-5376799
tra-3	WBGene00006606	OG0004885	1	Oti_3746_g	V:5138863-5141540
tra-2	WBGene00006605	OG0012519	0
her-1	WBGene00001842	OG0003440	0
capg-1	WBGene00009254	OG0005988	0
dpy-28	WBGene00001087	OG0001496	1	Oti_15775_g	V:3003834-3013200
dpy-27	WBGene00001086	OG0001294	1	Oti_478_g	V:10169062-10179050
dpy-26	WBGene00001085	OG0016470	1	Oti_10846_g	IV:4207287-4211606
mix-1	WBGene00003367	OG0002650	2	Oti_13140_g, Oti_13142_g	II:8161759-8165611, II:8171427-8178374
sdc-3	WBGene00004747	OG0026551	0
sdc-2	WBGene00004746	OG0016271	0
sdc-1	WBGene00004745	OG0002468	1	Oti_4122_g	V:6513706-6516334
xol-1	WBGene00006962	OG0026519	0
sea-2	WBGene00004751	OG0007276	1	Oti_12336_g	II:5153620-5158666
sea-1	WBGene00004750	OG0026988	0
sex-1	WBGene00004786	OG0000268	3	Oti_10548_g, Oti_6559_g, Oti_8872_g	IV:3336466-3338237, I:7330797-7332922, X:6292113-6295613
fox-1	WBGene00001484	OG0002525	1	Oti_1696_g	I:3754439-3755398

## Sheet: S_ratti
GeneName	Cele_GeneID	Orthogroup	#_Orthogroup	Ortholog_ID	Locus
mab-3	WBGene00003100	OG0008078	1	WBGene00266445	SRAE_chrX_scaffold1:4103248-4104639
fog-3	WBGene00001483	OG0007823	0
fog-1	WBGene00001481	OG0019668	0
tra-1	WBGene00006604	OG0001760	1	WBGene00263511	SRAE_chr2:10351227-10355988
cyn-4	WBGene00000880	OG0004702	1	WBGene00258870	SRAE_chr1:7267498-7269167
mog-5	WBGene00003393	OG0006024	1	WBGene00265270	SRAE_chr2:15886938-15891248
mog-4	WBGene00003392	OG0005552	1	WBGene00256673	SRAE_chr1:222829-225423
mog-1	WBGene00003389	OG0003285	1	WBGene00262480	SRAE_chr2:7150073-7153285
nos-3	WBGene00003785	OG0003085	0
fbf-1	WBGene00001401	OG0000624	1	WBGene00265279	SRAE_chr2:15906786-15908427
fbf-2	WBGene00001402	OG0000624	1	WBGene00265279	SRAE_chr2:15906786-15908427
fem-3	WBGene00001413	OG0019064	0
fem-2	WBGene00001412	OG0006726	1	WBGene00259264	SRAE_chr1:8496829-8498921
fem-1	WBGene00001411	OG0010168	0
sel-10	WBGene00004767	OG0006113	1	WBGene00255977	SRAE_scaffold1:714458-716421
mag-1	WBGene00003123	OG0002344	1	WBGene00263200	SRAE_chr2:9360793-9361242
fog-2	WBGene00001482	OG0000682	0
gld-1	WBGene00001595	OG0000716	3	WBGene00257949, WBGene00261611, WBGene00261722	SRAE_chr1:4166333-4167580, SRAE_chr2:4366134-4367596, SRAE_chr2:4744307-4745734
laf-1	WBGene00002244	OG0001102	1	WBGene00256831	SRAE_chr1:732138-734999
tra-3	WBGene00006606	OG0004885	1	WBGene00256598	SRAE_chr1:11325-13342
tra-2	WBGene00006605	OG0012519	0
her-1	WBGene00001842	OG0003440	0
capg-1	WBGene00009254	OG0005988	0
dpy-28	WBGene00001087	OG0001496	1	WBGene00261314	SRAE_chr2:3521595-3525783
dpy-27	WBGene00001086	OG0001294	1	WBGene00265112	SRAE_chr2:15346626-15350830
dpy-26	WBGene00001085	OG0016470	0
mix-1	WBGene00003367	OG0002650	1	WBGene00260182	SRAE_chr1:11659130-11662855
sdc-3	WBGene00004747	OG0026551	0
sdc-2	WBGene00004746	OG0016271	0
sdc-1	WBGene00004745	OG0002468	1	WBGene00264923	SRAE_chr2:14725293-14727466
xol-1	WBGene00006962	OG0026519	0
sea-2	WBGene00004751	OG0007276	0
sea-1	WBGene00004750	OG0026988	0
sex-1	WBGene00004786	OG0000268	1	WBGene00263017	SRAE_chr2:8816298-8818439
fox-1	WBGene00001484	OG0002525	1	WBGene00265659	SRAE_chrX_scaffold1:534437-537866
