# Supplementary material for: Rapid chromosome evolution and acquisition of thermosensitive stochastic sex determination in nematode androdioecious hermaphrodites
Source: Nat Commun. 2024 Nov 7;15:9649. doi: 10.1038/s41467-024-53854-6 (PMC11544036; doi:10.1038/s41467-024-53854-6)
Supplement: Supplementary file 7 — Source data [file 41467_2024_53854_MOESM7_ESM.xlsx]

## Sheet: Fig 3e, 3f, 6b
Fig. 3e Test of temperature effects on the percentage of male production in the P. mayeri strain RS5460B
Fig. 3f Test of temperature effects on the percentage of male production in the P. mayeri strain RSA035
Fig. 6b Test of temperature effects on the percentage of male production in the P. entomophagus RS0144B
COLUMN	DESCRIPTION
Species name	Species name
Strain ID	Strain ID
Temprature	Tested tempratures
Replicate ID	Replicate ID (biological replicates)
Hermaphrodite	The number of hermaphrodites in the replicate
Male	The number of males in the replicate
Not SD	The number of not sex-determined indivdiuals due to abnormal phenotypes in the replicate
Sex ratio	The male number divided by the number of sex-determined individuals in the replicate
Species name	Strain ID	Temprature	Replicate ID	Hermaphrodite	Male	Not SD	Sex ratio
P. mayeri	RS5460B	25C	1	95	1	0	0.0104167
P. mayeri	RS5460B	25C	2	138	4	0	0.028169
P. mayeri	RS5460B	25C	3	83	5	1	0.0568182
P. mayeri	RS5460B	25C	4	126	2	0	0.015625
P. mayeri	RS5460B	25C	5	118	0	1	0
P. mayeri	RS5460B	25C	6	168	2	1	0.0117647
P. mayeri	RS5460B	25C	7	87	2	0	0.0224719
P. mayeri	RS5460B	25C	8	129	1	1	0.00769231
P. mayeri	RS5460B	25C	9	100	0	0	0
P. mayeri	RS5460B	25C	10	130	2	0	0.0151515
P. mayeri	RS5460B	25C	11	131	1	1	0.00757576
P. mayeri	RS5460B	25C	12	128	4	0	0.030303
P. mayeri	RS5460B	25C	13	130	2	1	0.0151515
P. mayeri	RS5460B	25C	14	105	0	0	0
P. mayeri	RS5460B	25C	15	153	1	0	0.00649351
P. mayeri	RS5460B	20C	1	212	1	0	0.00469484
P. mayeri	RS5460B	20C	2	247	0	0	0
P. mayeri	RS5460B	20C	3	238	0	0	0
P. mayeri	RS5460B	20C	4	261	0	0	0
P. mayeri	RS5460B	20C	5	180	0	0	0
P. mayeri	RS5460B	20C	6	225	1	0	0.00442478
P. mayeri	RS5460B	20C	7	241	3	0	0.0122951
P. mayeri	RS5460B	20C	8	183	0	0	0
P. mayeri	RS5460B	20C	9	223	1	0	0.00446429
P. mayeri	RS5460B	20C	10	198	1	0	0.00502513
P. mayeri	RS5460B	20C	11	195	0	0	0
P. mayeri	RS5460B	20C	12	197	0	0	0
P. mayeri	RS5460B	20C	13	220	0	0	0
P. mayeri	RS5460B	20C	14	208	1	0	0.00478469
P. mayeri	RS5460B	20C	15	244	0	0	0
P. mayeri	RS5460B	15C	1	223	0	0	0
P. mayeri	RS5460B	15C	2	166	0	0	0
P. mayeri	RS5460B	15C	3	243	0	0	0
P. mayeri	RS5460B	15C	4	157	0	0	0
P. mayeri	RS5460B	15C	5	234	0	0	0
P. mayeri	RS5460B	15C	6	148	0	0	0
P. mayeri	RS5460B	15C	7	219	0	0	0
P. mayeri	RS5460B	15C	8	259	0	0	0
P. mayeri	RS5460B	15C	9	234	0	0	0
P. mayeri	RS5460B	15C	10	227	0	0	0
P. mayeri	RS5460B	15C	11	191	0	0	0
P. mayeri	RS5460B	15C	12	239	0	0	0
P. mayeri	RS5460B	15C	13	227	0	0	0
P. mayeri	RS5460B	15C	14	208	0	0	0
P. mayeri	RS5460B	15C	15	250	0	0	0
P. mayeri	RSA035	25C	1	55	3	3	0.0517241
P. mayeri	RSA035	25C	2	50	1	15	0.0196078
P. mayeri	RSA035	25C	3	75	2	7	0.025974
P. mayeri	RSA035	25C	4	67	3	2	0.0428571
P. mayeri	RSA035	25C	5	83	3	2	0.0348837
P. mayeri	RSA035	25C	6	82	3	2	0.0352941
P. mayeri	RSA035	25C	7	75	2	4	0.025974
P. mayeri	RSA035	25C	8	90	4	2	0.0425532
P. mayeri	RSA035	25C	9	48	3	4	0.0588235
P. mayeri	RSA035	25C	10	59	2	7	0.0327869
P. mayeri	RSA035	20C	1	152	0	1	0
P. mayeri	RSA035	20C	2	173	3	0	0.0170455
P. mayeri	RSA035	20C	3	129	3	0	0.0227273
P. mayeri	RSA035	20C	4	168	3	0	0.0175439
P. mayeri	RSA035	20C	5	143	1	0	0.00694444
P. mayeri	RSA035	20C	6	175	4	0	0.0223464
P. mayeri	RSA035	20C	7	162	2	0	0.0121951
P. mayeri	RSA035	20C	8	184	1	0	0.00540541
P. mayeri	RSA035	20C	9	168	6	0	0.0344828
P. mayeri	RSA035	20C	10	149	3	0	0.0197368
P. mayeri	RSA035	15C	1	197	3	0	0.015
P. mayeri	RSA035	15C	2	209	1	2	0.0047619
P. mayeri	RSA035	15C	3	245	2	0	0.00809717
P. mayeri	RSA035	15C	4	233	1	2	0.0042735
P. mayeri	RSA035	15C	5	111	0	7	0
P. mayeri	RSA035	15C	6	186	0	0	0
P. mayeri	RSA035	15C	7	193	1	1	0.00515464
P. mayeri	RSA035	15C	8	276	0	0	0
P. mayeri	RSA035	15C	9	157	3	0	0.01875
P. mayeri	RSA035	15C	10	136	1	1	0.00729927
P. entomophagus	PS0144B	25C	1	1	0	0	0
P. entomophagus	PS0144B	25C	2	0	0	0	#DIV/0!
P. entomophagus	PS0144B	25C	3	4	0	1	0
P. entomophagus	PS0144B	25C	4	0	0	0	#DIV/0!
P. entomophagus	PS0144B	25C	5	0	0	0	#DIV/0!
P. entomophagus	PS0144B	25C	6	0	0	0	#DIV/0!
P. entomophagus	PS0144B	25C	7	0	0	0	#DIV/0!
P. entomophagus	PS0144B	20C	1	298	0	0	0
P. entomophagus	PS0144B	20C	2	374	0	0	0
P. entomophagus	PS0144B	20C	3	288	2	0	0.00689655
P. entomophagus	PS0144B	20C	4	361	3	0	0.00824176
P. entomophagus	PS0144B	20C	5	307	1	0	0.00324675
P. entomophagus	PS0144B	20C	6	289	1	1	0.00344828
P. entomophagus	PS0144B	20C	7	264	0	0	0
P. entomophagus	PS0144B	20C	8	281	3	1	0.0105634
P. entomophagus	PS0144B	20C	9	299	0	0	0
P. entomophagus	PS0144B	20C	10	308	4	0	0.0128205
P. entomophagus	PS0144B	15C	1	394	3	0	0.00755668
P. entomophagus	PS0144B	15C	2	383	6	0	0.0154242
P. entomophagus	PS0144B	15C	3	198	1	0	0.00502513
P. entomophagus	PS0144B	15C	4	343	7	0	0.02
P. entomophagus	PS0144B	15C	5	328	1	1	0.00303951
P. entomophagus	PS0144B	15C	6	295	5	0	0.0166667
P. entomophagus	PS0144B	15C	7	352	5	0	0.0140056
P. entomophagus	PS0144B	15C	8	373	7	3	0.0184211
P. entomophagus	PS0144B	15C	9	318	2	1	0.00625
P. entomophagus	PS0144B	15C	10	307	7	0	0.022293

## Sheet: Fig 5a
Fig. 5a Difference in coverage depth of chromosome-specific 21-mers between sexes.
COLUMN	DESCRIPTION
Species name	Species name
Strain ID	Strain ID
Replicate ID	Replicate ID (biological replicates)
Nigon elements	Asigned Nigon elements of the genomic region
Category	Category tested in the figure 5a
log2sexdif	log2 difference of normalized coverage of 21-mer between a randomly-paired sexes
Species name	Strain ID	Replicate ID	Nigon elements	Category	log2sexdif
P. atlanticus	CZ3975	1	NigonA	Others	0.0188928
P. atlanticus	CZ3975	1	NigonB	Others	0.0256787
P. atlanticus	CZ3975	1	NigonC	Others	-0.0459371
P. atlanticus	CZ3975	1	NigonD	Others	-0.0210748
P. atlanticus	CZ3975	1	NigonE	NigonE	-0.0326639
P. atlanticus	CZ3975	1	NigonN	NigonN	0.0522109
P. atlanticus	CZ3975	1	NigonX	NigonX	-0.818239
P. atlanticus	CZ3975	2	NigonA	Others	-0.00240477
P. atlanticus	CZ3975	2	NigonB	Others	0.0220655
P. atlanticus	CZ3975	2	NigonC	Others	-0.0154489
P. atlanticus	CZ3975	2	NigonD	Others	-0.0417074
P. atlanticus	CZ3975	2	NigonE	NigonE	0.0411384
P. atlanticus	CZ3975	2	NigonN	NigonN	-0.00549219
P. atlanticus	CZ3975	2	NigonX	NigonX	-0.745136
P. atlanticus	CZ3975	3	NigonA	Others	0.048637
P. atlanticus	CZ3975	3	NigonB	Others	0.0198889
P. atlanticus	CZ3975	3	NigonC	Others	0.00815046
P. atlanticus	CZ3975	3	NigonD	Others	0.0284807
P. atlanticus	CZ3975	3	NigonE	NigonE	-0.0536401
P. atlanticus	CZ3975	3	NigonN	NigonN	-0.0532898
P. atlanticus	CZ3975	3	NigonX	NigonX	-0.545327
P. atlanticus	CZ3975	4	NigonA	Others	0.0619006
P. atlanticus	CZ3975	4	NigonB	Others	-0.0535201
P. atlanticus	CZ3975	4	NigonC	Others	-0.0230141
P. atlanticus	CZ3975	4	NigonD	Others	0.0271679
P. atlanticus	CZ3975	4	NigonE	NigonE	-0.0195364
P. atlanticus	CZ3975	4	NigonN	NigonN	0.00745133
P. atlanticus	CZ3975	4	NigonX	NigonX	-0.397282
P. atlanticus	CZ3975	5	NigonA	Others	0.0443436
P. atlanticus	CZ3975	5	NigonB	Others	-0.00738201
P. atlanticus	CZ3975	5	NigonC	Others	-0.0701536
P. atlanticus	CZ3975	5	NigonD	Others	-0.00731451
P. atlanticus	CZ3975	5	NigonE	NigonE	0.0414354
P. atlanticus	CZ3975	5	NigonN	NigonN	-0.00398954
P. atlanticus	CZ3975	5	NigonX	NigonX	-0.829582
P. atlanticus	CZ3975	6	NigonA	Others	0.188639
P. atlanticus	CZ3975	6	NigonB	Others	-0.0990426
P. atlanticus	CZ3975	6	NigonC	Others	0.0327199
P. atlanticus	CZ3975	6	NigonD	Others	-0.0340073
P. atlanticus	CZ3975	6	NigonE	NigonE	-0.0843081
P. atlanticus	CZ3975	6	NigonN	NigonN	-0.0061536
P. atlanticus	CZ3975	6	NigonX	NigonX	-0.476217
P. atlanticus	CZ3975	7	NigonA	Others	0.00392183
P. atlanticus	CZ3975	7	NigonB	Others	-0.00758582
P. atlanticus	CZ3975	7	NigonC	Others	-0.00635944
P. atlanticus	CZ3975	7	NigonD	Others	-0.0055422
P. atlanticus	CZ3975	7	NigonE	NigonE	0.00684297
P. atlanticus	CZ3975	7	NigonN	NigonN	0.00923476
P. atlanticus	CZ3975	7	NigonX	NigonX	-0.761538
P. atlanticus	CZ3975	8	NigonA	Others	0.057813
P. atlanticus	CZ3975	8	NigonB	Others	0.0126947
P. atlanticus	CZ3975	8	NigonC	Others	0.0304203
P. atlanticus	CZ3975	8	NigonD	Others	0.00722686
P. atlanticus	CZ3975	8	NigonE	NigonE	-0.167234
P. atlanticus	CZ3975	8	NigonN	NigonN	0.0729954
P. atlanticus	CZ3975	8	NigonX	NigonX	-0.693405
P. fissidentatus	RS5133	1	NigonA	Others	0.00723056
P. fissidentatus	RS5133	1	NigonB	Others	-0.0101909
P. fissidentatus	RS5133	1	NigonC	Others	0.0174673
P. fissidentatus	RS5133	1	NigonD	Others	0.0059732
P. fissidentatus	RS5133	1	NigonE	NigonE	-0.00409517
P. fissidentatus	RS5133	1	NigonN	NigonN	-0.0165506
P. fissidentatus	RS5133	1	NigonX	NigonX	-0.95585
P. fissidentatus	RS5133	2	NigonA	Others	-0.0314834
P. fissidentatus	RS5133	2	NigonB	Others	0.0216992
P. fissidentatus	RS5133	2	NigonC	Others	-0.00127566
P. fissidentatus	RS5133	2	NigonD	Others	0.0291281
P. fissidentatus	RS5133	2	NigonE	NigonE	-0.000607692
P. fissidentatus	RS5133	2	NigonN	NigonN	-0.0202854
P. fissidentatus	RS5133	2	NigonX	NigonX	-0.902951
P. fissidentatus	RS5133	3	NigonA	Others	0.00423884
P. fissidentatus	RS5133	3	NigonB	Others	0.00581835
P. fissidentatus	RS5133	3	NigonC	Others	-0.0274523
P. fissidentatus	RS5133	3	NigonD	Others	-0.0095699
P. fissidentatus	RS5133	3	NigonE	NigonE	0.0132826
P. fissidentatus	RS5133	3	NigonN	NigonN	0.014353
P. fissidentatus	RS5133	3	NigonX	NigonX	-0.962726
P. fissidentatus	RS5133	4	NigonA	Others	-0.0317288
P. fissidentatus	RS5133	4	NigonB	Others	-0.00219387
P. fissidentatus	RS5133	4	NigonC	Others	-0.0100456
P. fissidentatus	RS5133	4	NigonD	Others	0.0185564
P. fissidentatus	RS5133	4	NigonE	NigonE	0.0273794
P. fissidentatus	RS5133	4	NigonN	NigonN	-0.00271251
P. fissidentatus	RS5133	4	NigonX	NigonX	-1.02195
P. fissidentatus	RS5133	5	NigonA	Others	-0.00701116
P. fissidentatus	RS5133	5	NigonB	Others	0.0348371
P. fissidentatus	RS5133	5	NigonC	Others	-0.0348045
P. fissidentatus	RS5133	5	NigonD	Others	0.00127646
P. fissidentatus	RS5133	5	NigonE	NigonE	-0.0187352
P. fissidentatus	RS5133	5	NigonN	NigonN	0.0230462
P. fissidentatus	RS5133	5	NigonX	NigonX	-0.858136
P. fissidentatus	RS5133	6	NigonA	Others	-0.0191845
P. fissidentatus	RS5133	6	NigonB	Others	0.000620059
P. fissidentatus	RS5133	6	NigonC	Others	-0.00332951
P. fissidentatus	RS5133	6	NigonD	Others	0.0317505
P. fissidentatus	RS5133	6	NigonE	NigonE	-0.0084631
P. fissidentatus	RS5133	6	NigonN	NigonN	-0.00229303
P. fissidentatus	RS5133	6	NigonX	NigonX	-0.903944
P. fissidentatus	RS5133	7	NigonA	Others	0.0901651
P. fissidentatus	RS5133	7	NigonB	Others	0.130741
P. fissidentatus	RS5133	7	NigonC	Others	-0.464615
P. fissidentatus	RS5133	7	NigonD	Others	0.13778
P. fissidentatus	RS5133	7	NigonE	NigonE	0.11611
P. fissidentatus	RS5133	7	NigonN	NigonN	0.0841013
P. fissidentatus	RS5133	7	NigonX	NigonX	-0.887184
P. fissidentatus	RS5133	8	NigonA	Others	-0.0496899
P. fissidentatus	RS5133	8	NigonB	Others	0.0332597
P. fissidentatus	RS5133	8	NigonC	Others	-0.00766174
P. fissidentatus	RS5133	8	NigonD	Others	-0.0311828
P. fissidentatus	RS5133	8	NigonE	NigonE	0.0419518
P. fissidentatus	RS5133	8	NigonN	NigonN	0.0130164
P. fissidentatus	RS5133	8	NigonX	NigonX	-0.888462
P. mayeri	RS5460	1	NigonA	Others	0.0261988
P. mayeri	RS5460	1	NigonB	Others	0.0221838
P. mayeri	RS5460	1	NigonC	Others	0.00817297
P. mayeri	RS5460	1	NigonD	Others	-0.0595574
P. mayeri	RS5460	1	NigonE	NigonE	-0.0255519
P. mayeri	RS5460	1	NigonN	NigonN	0.0293663
P. mayeri	RS5460	1	NigonX	NigonX	0.05763
P. mayeri	RS5460	2	NigonA	Others	0.0530791
P. mayeri	RS5460	2	NigonB	Others	0.00354193
P. mayeri	RS5460	2	NigonC	Others	-0.00182846
P. mayeri	RS5460	2	NigonD	Others	-0.00116227
P. mayeri	RS5460	2	NigonE	NigonE	-0.128105
P. mayeri	RS5460	2	NigonN	NigonN	0.0733163
P. mayeri	RS5460	2	NigonX	NigonX	0.095082
P. mayeri	RS5460	3	NigonA	Others	0.0100582
P. mayeri	RS5460	3	NigonB	Others	0.0365111
P. mayeri	RS5460	3	NigonC	Others	-0.0145185
P. mayeri	RS5460	3	NigonD	Others	-0.026
P. mayeri	RS5460	3	NigonE	NigonE	-0.0435258
P. mayeri	RS5460	3	NigonN	NigonN	0.0395858
P. mayeri	RS5460	3	NigonX	NigonX	0.012142
P. mayeri	RS5460	4	NigonA	Others	-0.00905558
P. mayeri	RS5460	4	NigonB	Others	-0.0617523
P. mayeri	RS5460	4	NigonC	Others	0.0331764
P. mayeri	RS5460	4	NigonD	Others	0.183485
P. mayeri	RS5460	4	NigonE	NigonE	-0.047629
P. mayeri	RS5460	4	NigonN	NigonN	-0.121683
P. mayeri	RS5460	4	NigonX	NigonX	-0.185956
P. mayeri	RS5460	5	NigonA	Others	0.0146171
P. mayeri	RS5460	5	NigonB	Others	-0.000202131
P. mayeri	RS5460	5	NigonC	Others	0.000528946
P. mayeri	RS5460	5	NigonD	Others	0.00710199
P. mayeri	RS5460	5	NigonE	NigonE	0.00886404
P. mayeri	RS5460	5	NigonN	NigonN	-0.0303645
P. mayeri	RS5460	5	NigonX	NigonX	-0.0141547
P. mayeri	RS5460	6	NigonA	Others	-0.0266368
P. mayeri	RS5460	6	NigonB	Others	-0.0392389
P. mayeri	RS5460	6	NigonC	Others	-0.0136295
P. mayeri	RS5460	6	NigonD	Others	0.0342365
P. mayeri	RS5460	6	NigonE	NigonE	0.0835731
P. mayeri	RS5460	6	NigonN	NigonN	-0.0460901
P. mayeri	RS5460	6	NigonX	NigonX	0.0182913
P. mayeri	RS5460	7	NigonA	Others	0.0151691
P. mayeri	RS5460	7	NigonB	Others	0.000528329
P. mayeri	RS5460	7	NigonC	Others	0.014704
P. mayeri	RS5460	7	NigonD	Others	0.00730345
P. mayeri	RS5460	7	NigonE	NigonE	-0.00837189
P. mayeri	RS5460	7	NigonN	NigonN	-0.028409
P. mayeri	RS5460	7	NigonX	NigonX	-0.0728462
P. mayeri	RS5460	8	NigonA	Others	-0.0162451
P. mayeri	RS5460	8	NigonB	Others	0.0447859
P. mayeri	RS5460	8	NigonC	Others	0.0584362
P. mayeri	RS5460	8	NigonD	Others	-0.0242643
P. mayeri	RS5460	8	NigonE	NigonE	-0.0652538
P. mayeri	RS5460	8	NigonN	NigonN	0.00865533
P. mayeri	RS5460	8	NigonX	NigonX	0.051609
P. pacificus	PS312	1	NigonA	Others	-0.0430815
P. pacificus	PS312	1	NigonB	Others	-0.017521
P. pacificus	PS312	1	NigonC	Others	0.0495965
P. pacificus	PS312	1	NigonD	Others	-0.0122138
P. pacificus	PS312	1	NigonE	NigonE	-0.0272295
P. pacificus	PS312	1	NigonN	NigonN	0.0543972
P. pacificus	PS312	1	NigonX	NigonX	-0.660766
P. pacificus	PS312	2	NigonA	Others	-0.00942001
P. pacificus	PS312	2	NigonB	Others	-0.0326355
P. pacificus	PS312	2	NigonC	Others	-0.00469695
P. pacificus	PS312	2	NigonD	Others	0.0100991
P. pacificus	PS312	2	NigonE	NigonE	0.00337875
P. pacificus	PS312	2	NigonN	NigonN	0.036095
P. pacificus	PS312	2	NigonX	NigonX	-0.76548
P. pacificus	PS312	3	NigonA	Others	-0.00199435
P. pacificus	PS312	3	NigonB	Others	-0.0455114
P. pacificus	PS312	3	NigonC	Others	-0.0126789
P. pacificus	PS312	3	NigonD	Others	0.0134663
P. pacificus	PS312	3	NigonE	NigonE	0.0134923
P. pacificus	PS312	3	NigonN	NigonN	0.0357972
P. pacificus	PS312	3	NigonX	NigonX	-0.904841
P. pacificus	PS312	4	NigonA	Others	0.00873407
P. pacificus	PS312	4	NigonB	Others	-0.0258154
P. pacificus	PS312	4	NigonC	Others	-0.00646989
P. pacificus	PS312	4	NigonD	Others	0.0204931
P. pacificus	PS312	4	NigonE	NigonE	0.0293269
P. pacificus	PS312	4	NigonN	NigonN	-0.0279435
P. pacificus	PS312	4	NigonX	NigonX	-0.903798
P. pacificus	PS312	5	NigonA	Others	0.0255086
P. pacificus	PS312	5	NigonB	Others	0.00829007
P. pacificus	PS312	5	NigonC	Others	-0.0224581
P. pacificus	PS312	5	NigonD	Others	-0.0128019
P. pacificus	PS312	5	NigonE	NigonE	-0.000462458
P. pacificus	PS312	5	NigonN	NigonN	0.00280022
P. pacificus	PS312	5	NigonX	NigonX	-0.850076
P. exspectatus	RS5522	1	NigonA	Others	0.0678735
P. exspectatus	RS5522	1	NigonB	Others	-0.0700838
P. exspectatus	RS5522	1	NigonC	Others	0.0230838
P. exspectatus	RS5522	1	NigonD	Others	-0.0640934
P. exspectatus	RS5522	1	NigonE	NigonE	-0.0112386
P. exspectatus	RS5522	1	NigonN	NigonN	0.0643114
P. exspectatus	RS5522	1	NigonX	NigonX	-0.82058
P. exspectatus	RS5522	2	NigonA	Others	0.0410821
P. exspectatus	RS5522	2	NigonB	Others	0.00618436
P. exspectatus	RS5522	2	NigonC	Others	-0.0514615
P. exspectatus	RS5522	2	NigonD	Others	-0.0339788
P. exspectatus	RS5522	2	NigonE	NigonE	0.0616971
P. exspectatus	RS5522	2	NigonN	NigonN	-0.0233895
P. exspectatus	RS5522	2	NigonX	NigonX	-0.572912
P. exspectatus	RS5522	3	NigonA	Others	-0.0218539
P. exspectatus	RS5522	3	NigonB	Others	0.0633505
P. exspectatus	RS5522	3	NigonC	Others	-0.0830051
P. exspectatus	RS5522	3	NigonD	Others	0.0687653
P. exspectatus	RS5522	3	NigonE	NigonE	-0.0286857
P. exspectatus	RS5522	3	NigonN	NigonN	-0.00425506
P. exspectatus	RS5522	3	NigonX	NigonX	-0.662636
P. exspectatus	RS5522	4	NigonA	Others	-0.0455064
P. exspectatus	RS5522	4	NigonB	Others	0.0769384
P. exspectatus	RS5522	4	NigonC	Others	-0.0320098
P. exspectatus	RS5522	4	NigonD	Others	-0.00690447
P. exspectatus	RS5522	4	NigonE	NigonE	0.0283458
P. exspectatus	RS5522	4	NigonN	NigonN	-0.0244739
P. exspectatus	RS5522	4	NigonX	NigonX	-0.455866
P. exspectatus	RS5522	5	NigonA	Others	0.0319567
P. exspectatus	RS5522	5	NigonB	Others	-0.044747
P. exspectatus	RS5522	5	NigonC	Others	0.0125189
P. exspectatus	RS5522	5	NigonD	Others	0.010583
P. exspectatus	RS5522	5	NigonE	NigonE	-0.0349141
P. exspectatus	RS5522	5	NigonN	NigonN	0.0245655
P. exspectatus	RS5522	5	NigonX	NigonX	-0.756494
P. aerivorus	RS5106	1	NigonA	Others	0.0465219
P. aerivorus	RS5106	1	NigonB	Others	-0.0471996
P. aerivorus	RS5106	1	NigonC	Others	0.0748755
P. aerivorus	RS5106	1	NigonD	Others	-0.0637515
P. aerivorus	RS5106	1	NigonE	NigonE	0.0117494
P. aerivorus	RS5106	1	NigonN	NigonN	-0.0281331
P. aerivorus	RS5106	1	NigonX	NigonX	-0.0779737
P. aerivorus	RS5106	2	NigonA	Others	0.0624977
P. aerivorus	RS5106	2	NigonB	Others	0.0683205
P. aerivorus	RS5106	2	NigonC	Others	-0.0235338
P. aerivorus	RS5106	2	NigonD	Others	0.033093
P. aerivorus	RS5106	2	NigonE	NigonE	-0.0671541
P. aerivorus	RS5106	2	NigonN	NigonN	-0.072134
P. aerivorus	RS5106	2	NigonX	NigonX	-0.0639253
P. aerivorus	RS5106	3	NigonA	Others	-0.0343599
P. aerivorus	RS5106	3	NigonB	Others	-0.0818015
P. aerivorus	RS5106	3	NigonC	Others	0.088959
P. aerivorus	RS5106	3	NigonD	Others	-0.0928019
P. aerivorus	RS5106	3	NigonE	NigonE	0.0342985
P. aerivorus	RS5106	3	NigonN	NigonN	0.0855195
P. aerivorus	RS5106	3	NigonX	NigonX	0.0759384
P. aerivorus	RS5106	4	NigonA	Others	0.0217335
P. aerivorus	RS5106	4	NigonB	Others	0.061408
P. aerivorus	RS5106	4	NigonC	Others	0.00230599
P. aerivorus	RS5106	4	NigonD	Others	-0.128302
P. aerivorus	RS5106	4	NigonE	NigonE	0.0599629
P. aerivorus	RS5106	4	NigonN	NigonN	-0.00687619
P. aerivorus	RS5106	4	NigonX	NigonX	0.0146597
P. aerivorus	RS5106	5	NigonA	Others	0.0046803
P. aerivorus	RS5106	5	NigonB	Others	-0.0227495
P. aerivorus	RS5106	5	NigonC	Others	-0.0349205
P. aerivorus	RS5106	5	NigonD	Others	0.0176504
P. aerivorus	RS5106	5	NigonE	NigonE	0.068895
P. aerivorus	RS5106	5	NigonN	NigonN	-0.03364
P. aerivorus	RS5106	5	NigonX	NigonX	0.037798

## Sheet: Other figures
Source data location of the other figures
Figures	Database	Name of item	URL
Fig. 1d-g	figshare	Photo of stained chromosomes in male gamete cells of four Pristionchus species	https://figshare.com/projects/Datasets_and_scripts_for_P_mayeri_sex_determination_project/178452
Fig. 1h	this publication	Supplementary Data 1
Fig. 2	figshare	Tables of one-to-one ortholog genes predicted in reciprocal blasts between P. fissidentatus and one of eight nematode species	https://figshare.com/projects/Datasets_and_scripts_for_P_mayeri_sex_determination_project/178452
Fig. 3a-c	figshare	Sliding window data of genomic coverage of individuals of five Pristionchus species	https://figshare.com/projects/Datasets_and_scripts_for_P_mayeri_sex_determination_project/178452
Fig. 4a	this publication	Supplementary Data 2
Fig. 4c-e	figshare	DIC photo of male-like individuals of a Pmay-tra-1 mutant line	https://figshare.com/projects/Datasets_and_scripts_for_P_mayeri_sex_determination_project/178452
Fig. 6a	figshare	Sliding window data of genomic coverage of individuals of five Pristionchus species	https://figshare.com/projects/Datasets_and_scripts_for_P_mayeri_sex_determination_project/178452
Supplementary Fig. 1	figshare	Source hic files for Hi-C contact maps of P. fissidentatus, P. mayeri and P. entomophagus	https://figshare.com/projects/Datasets_and_scripts_for_P_mayeri_sex_determination_project/178452
Supplementary Fig. 2	figshare	Tables of one-to-one ortholog genes predicted in reciprocal blasts between P. fissidentatus and one of eight nematode species	https://figshare.com/projects/Datasets_and_scripts_for_P_mayeri_sex_determination_project/178452
Supplementary Fig. 3	figshare	Tables of one-to-one ortholog genes predicted in reciprocal blasts between P. fissidentatus and one of eight nematode species	https://figshare.com/projects/Datasets_and_scripts_for_P_mayeri_sex_determination_project/178452
Supplementary Fig. 4	figshare	Tables of one-to-one ortholog genes predicted in reciprocal blasts between P. fissidentatus and one of eight nematode species	https://figshare.com/projects/Datasets_and_scripts_for_P_mayeri_sex_determination_project/178452
Supplementary Fig. 5	figshare	Tables of one-to-one ortholog genes predicted in reciprocal blasts between P. fissidentatus and one of eight nematode species	https://figshare.com/projects/Datasets_and_scripts_for_P_mayeri_sex_determination_project/178452
Supplementary Fig. 6	figshare	Tables of one-to-one ortholog genes predicted in reciprocal blasts between P. fissidentatus and one of eight nematode species	https://figshare.com/projects/Datasets_and_scripts_for_P_mayeri_sex_determination_project/178452
Supplementary Fig. 7	figshare	Sliding window data of gene density of five Pristionchus species	https://figshare.com/projects/Datasets_and_scripts_for_P_mayeri_sex_determination_project/178452
